# Supplementary material for: Effect of silicon spraying on rice photosynthesis and antioxidant defense system on cadmium accumulation
Source: Sci Rep. 2024 Jul 3;14:15265. doi: 10.1038/s41598-024-66204-9 (PMC11222525; doi:10.1038/s41598-024-66204-9)
Supplement: Supplementary file 1 — Supplementary Information. [file 41598_2024_66204_MOESM1_ESM.xlsx]

## Sheet: Sheet1
The bioconcentration factor (BCF)
Root	average value	standard deviation	significance		Stem	average value	standard deviation	significance		Leaf	average value	standard deviation	significance		Brown rice		average value	standard deviation	significance
CKA	2.157	0.19631	Ba		CKA	0.3147	0.04365	Ab		CKA	0.4929	0.05378	Aa		CKA		0.2197	0.0492	Aa
CKB	1.95	0.28956	Aa		CKB	0.1765	0.00512	Bc		CKB	0.3303	0.0155	Ab		CKB		0.2715	0.04663	Aa
CKC	1.6495	0.25578	Aa		CKC	1.0024	0.06593	Aa		CKC	0.2837	0.0175	Bb		CKC		0.2777	0.01858	Aa
SiA	4.5888	0.29195	Aa		SiA	0.3712	0.02009	Ab		SiA	0.6521	0.10661	Aa		SiA		0.1272	0.05427	Ab
SiB	1.9504	0.27315	Ab		SiB	0.4361	0.05438	Ab		SiB	0.3573	0.04107	Ab		SiB		0.2586	0.02743	Aa
SiC	1.8319	0.05082	Ab		SiC	1.0178	0.04376	Aa		SiC	0.3591	0.00913	Ab		SiC		0.2428	0.01308	Aa
The transport factor (TF)
root-stem	average value	standard deviation	significance		stem-leaf	average value	standard deviation	significance		leaf-brown rice	average value	standard deviation	significance		stem-brown rice		average value	standard deviation	significance
CKA	0.1455	0.00687	Ab		CKA	0.3182	0.06311	Ab		CKA	2.2753	0.69086	Aa		CKA		0.6956	0.10353	Ab
CKB	0.0614	0.01102	Bc		CKB	0.387	0.05369	Aa		CKB	2.0637	0.40521	Aa		CKB		1.5342	0.22447	Aa
CKC	0.2314	0.03835	Aa		CKC	0.17	0.00847	Ac		CKC	1.6311	0.01992	Aa		CKC		0.2774	0.01719	Ac
SiA	0.0813	0.0093	Bc		SiA	0.3508	0.04966	Aa		SiA	0.9717	0.4083	Ab		SiA		0.3381	0.12986	Ab
SiB	0.1493	0.00663	Ab		SiB	0.3294	0.03541	Ba		SiB	1.8281	0.32348	Aa		SiB		0.5957	0.05668	Ba
SiC	0.2085	0.01246	Aa		SiC	0.212	0.01157	Ab		SiC	1.1265	0.04323	Bb		SiC		0.2391	0.02185	Ab
SPAD Vale
	average value	standard deviation	significance
CKA	51.05	1.56939	Aa
CKB	48.85	0.84558	Bab
CKC	47.3667	3.1728	Ab
SiA	52.0833	1.96511	Aa
SiB	50.0167	0.96212	Aab
SiC	48.5667	1.51745	Ab
Photosynthetic parameters
Pn	average value	standard deviation	significance		Gs	average value	standard deviation	significance			Tr	average value	standard deviation	significance			Ci	average value	standard deviation	significance
CKA	15.6733	1.93478	Aa		CKA	228.89	16.5944	Aa			CKA	5.9083	0.68502	Aa			CKA	302.642	12.9805	Ba
CKB	14.6267	0.75205	Aa		CKB	183.182	49.7453	Aab			CKB	5.6333	1.35764	Aab			CKB	284.087	23.004	Aab
CKC	13.6583	1.27437	Aa		CKC	136.087	48.1697	Ab			CKC	4.025	1.35443	Ab			CKC	256.487	50.902	Ab
SiA	15.9883	1.14672	Aa		SiA	240.955	21.6157	Aa			SiA	6.085	0.47281	Aa			SiA	329.388	7.24557	Aa
SiB	14.885	2.54557	Aab		SiB	208.595	30.2575	Aab			SiB	5.89	0.958	Aab			SiB	305.483	20.5483	Aa
SiC	14.215	1.32316	Ab		SiC	167.977	59.9083	Ab			SiC	4.85	0.79882	Ab			SiC	273.29	72.469	Aa
Chlorophyll fluorescence parameters
Y (II)	average value	standard deviation	significance		NPQ	average value	standard deviation	significance			Fo	average value	standard deviation	significance			Fv/Fm	average value	standard deviation	significance
CKA	0.522	0.03111	Aa		CKA	0.5178	0.12096	Ab			CKA	265.25	39.4493	Aa			CKA	0.7883	0.01176	Aa
CKB	0.4778	0.01436	Aab		CKB	0.6193	0.18415	Aab			CKB	272.5	43.3782	Aa			CKB	0.7638	0.04036	Aa
CKC	0.435	0.05726	Ab		CKC	0.829	0.10285	Aa			CKC	312.75	71.6583	Aa			CKC	0.7398	0.02195	Aa
SiA	0.524	0.03269	Aa		SiA	0.461	0.07533	Ab			SiA	257	23.7907	Aa			SiA	0.8005	0.03351	Aa
SiB	0.5063	0.02796	Aab		SiB	0.5173	0.14001	Ab			SiB	260.75	38.9989	Aa			SiB	0.785	0.03852	Aa
SiC	0.461	0.02617	Ab		SiC	0.767	0.14211	Aa			SiC	282.5	88.1079	Aa			SiC	0.759	0.05805	Aa
Antioxidant enzyme
MDA	average value	standard deviation	significance		POD	average value	standard deviation	significance			SOD	average value	standard deviation	significance
CKA	3.7155	0.23493	Ab		CKA	189.732	2.29588	Aa			CKA	144.103	2.35971	Ba
CKB	4.2653	0.42195	Ab		CKB	186.844	10.355	Ba			CKB	140.952	3.07751	Aa
CKC	7.4872	0.05354	Aa		CKC	156.869	2.99727	Bb			CKC	125.647	7.5785	Ab
SiA	3.2245	0.30775	Ab		SiA	198.626	7.36678	Ab			SiA	164.401	5.63952	Aa
SiB	2.1871	0.11256	Bc		SiB	230.42	6.97536	Aa			SiB	155.351	6.35309	Aa
SiC	6.9013	0.24349	Aa		SiC	240.152	10.7498	Aa			SiC	138.01	2.86481	Ab
